# Supplementary material for: Alpha-Synuclein Phosphomimetic Y39E and S129D Knock-In Mice Show Cytosolic Alpha-Synuclein Localization without Developing Neurodegeneration or Motor Deficits
Source: eNeuro. 2025 Apr 10;12(4):ENEURO.0357-24.2025. doi: 10.1523/ENEURO.0357-24.2025 (PMC11998964; doi:10.1523/ENEURO.0357-24.2025)
Supplement: Table 1-1 — quantification data for all WB, IF, and IHC images (Fig.1 to Fig. 7). Download Table 1-1, XLS file. [file eneuro-12-ENEURO.0357-24.2025-s002.xls]

## Sheet: Fig 1D qPCR
	WT						SncaY39E/+						SncaY39E/Y39E			SncaS129D/+						SncaS129D/S129D
ddCQ/WT	0.878168	1.03168	1.06016	1.1214	0.982044	0.935969	1.16241	0.987597	1.03223	0.920899	1.07	1.0591	1.06241	1.0876	0.986223	0.936616	1.10162	1.0105	0.912928	1.1689	0.91817	1.00125	0.969284

## Sheet: Fig 2B WB
		WT									SncaY39E/+											SncaS129D/+
total-aSyn (ctx)		1.32842	0.884563	1.01293	0.899375	1.09277	0.986031	0.99982	0.851387	1.06999	1.19518	0.920742	0.679598	0.95769	0.812271	1.08244	1.47294	1.00161	1.07424	1.1363	1.14971	1.27512	1.17064	1.35091	0.975342	0.967599	0.956965
pS129-a-syn (ctx)		1.28528	0.98868	0.838256	1.00842	1.02151	0.943532	0.797261	1.51326	1.12443	1.06795	0.896645	0.811928	1.76242	1.58333	0.936447	1.44143	1.62737	1.34105	1.64444	0.99721	1.34851	1.10225	1.32783	1.55934	1.4771	1.74867
total-aSyn (mid)		1.12746	0.862582	1.02031	0.851989	1.13765	0.897295	0.805837	1.10432	1.19255	1.19925	1.32564	0.921458	0.957881	1.05727	1.13522	1.10442	0.904229	0.672299	1.57314	1.69711	1.19864	0.79014	0.858844	0.834624	0.969593	1.21905
pS129-a-syn (mid)		0.981322	0.961758	0.405078	1.48426	1.16759	1.40836	0.830526	0.529045	1.23207	0.885591	1.30526	1.67952	1.13079	1.69004	1.05954	1.69201	1.669	1.07143	2.30259	1.54177	1.05683	0.520739	0.831772	0.723468	0.536172	0.86831

## Sheet: Fig 3B WB
		WT							SncaS129D/+						SncaY39E/+
membrane	total α-syn	1.05549	1.03699	1.12637	0.781146	0.915489	0.878418	1.20609	0.59071	0.73096	0.675669	0.821453	0.823584	0.50206	0.590512	0.500424	0.421766	0.67619	0.755297	0.918668	0.90084
	pY39-α-syn	0.977071	0.690531	0.789574	0.698757	0.702962	0.818154	0.740238	0.535671	0.625962	0.642891	0.730167	0.64295	0.591915	0.573653	0.620837	0.516935	0.414717	0.593526	0.48702	0.501467
	pS129-α-syn	0.339733	0.348379	0.461714	0.291462	0.191603	0.223358	0.33202	0.186302	0.144772	0.125586	0.40552	0.160433	0.434047	0.200258	0.223496	0.134433	0.182512	0.473403	0.413611	0.688639
cytosol	total α-syn	1.11101	0.943198	0.955172	0.990623	0.784971	0.967559	1.24747	1.67462	1.91634	1.7289	2.47264	2.44231	2.2614	1.65362	2.78147	2.02277	2.3839	0.907952	3.22073	1.79297
	pY39-α-syn	1.08279	1.01885	1.0182	0.697483	1.09823	0.980113	0.94026	0.70244	0.891564	0.813091	0.787233	0.805261	0.852462	1.29194	2.86531	1.82895	1.30169	1.73092	2.05214	1.98305
	pS129-α-syn	0.77038	0.889979	0.785946	0.656698	1.0284	0.975472	0.996126	0.992519	0.95087	0.690237	1.48746	1.96524	1.15242	1.24653	1.02733	1.227	0.591017	1.88113	2.01433	2.69534

## Sheet: Fig 3D WB
		WT					SncaY39E/+					SncaS129D/+
membrane	total α-syn	0.963883	1.07618	0.844545	1.00682	1.10857	1.1794	0.935997	1.09008	1.1498	1.14429	0.716012	0.65762	0.741638
	pY39-α-syn	1.05408	1.05368	0.748053	1.20913	0.935068	1.11343	1.00687	0.718229	0.78296	1.17592	0.343699	0.67761	0.665527
	pS129-α-syn	0.736438	1.04911	1.27464	0.59204	1.34778	1.02481	0.880261	0.444766	0.339915	0.502466	0.176987	0.22036	0.109588
cytosol	total α-syn	0.806392	0.848938	1.47393	0.828032	1.04271	1.4118	1.59712	2.74512	2.01502	3.05805	1.65767	2.67296	3.40824
	pY39-α-syn	0.798754	0.978029	1.09499	0.924998	1.20323	0.96407	1.08409	0.581604	0.985922	0.635428	0.400292	0.950752	0.513997
	pS129-α-syn	1.49848	0.904299	0.580153	0.647046	1.37003	1.47556	1.44733	1.26029	1.82192	1.18208	2.15784	2.00867	2.14448

## Sheet: Fig 4B IF
	WT						SncaY39E/+						SncaS129D/+
cytosol (ratio)	0.066667	0.05	0.142857	0.083333	0.048859	0.10112	0.636364	0.391304	0.434783	0.36	0.385	0.5	0.318182	0.222222	0.30303	0.347826	0.275	0.189898

## Sheet: Fig 5B WB
	WT						SncaY39E/+						SncaS129D/+
intensity (/WT)	0.641761	1.59329	0.764945	1.38251	0.879662	0.737826	1.91824	3.35435	2.82224	2.14855	3.28846	4.40953	3.01004	3.53764	1.86559	1.73732	2.98399	3.06362

## Sheet: Fig 5D WB
	WT							SncaY39E/+							SncaS129D/+
soluble	1.13935	0.919878	0.940771	1.26101	0.893198	0.855172	0.990623	1.56196	0.997776	2.51628	1.65362	2.28147	2.02277	2.3839	1.31938	1.51672	2.1232	1.67462	1.91634	1.7289
insoluble	0.175385	0.140388	0.10582	0.19535	0.195385	0.140388	0.13582	0.148021	0.195447	0.253702	0.187464	0.22547	0.280273	0.217483	0.519261	0.324061	0.228588	0.219261	0.22461	0.124568

## Sheet: Fig 6B IF
	WT					SncaY39E/+						SncaS129D/+
12M str	0.193678	0.254469	0.179653	0.226439	0.183134	0.262303	0.303453	0.097854	0.28103	0.19543	0.2042	0.153688	0.179653	0.28791	0.19328	0.22483	0.201342
12M SNc	0.225702	0.229402	0.195723	0.24018	0.2019	0.196664	0.244254	0.140766	0.223232	0.1893	0.1732	0.123381	0.196225	0.19413	0.17205	0.18402	0.162982
24M str	0.38236	0.315789	0.24821	0.30539	0.27204	0.439212	0.335307	0.58765	0.38456	0.45202		0.389971	0.29741	0.19884	0.33018
24M SNc	0.226053	0.295097	0.336043	0.2681	0.31052	0.267521	0.270431	0.392351	0.308473	0.3205		0.36734	0.157366	0.30441	0.25823

## Sheet: Fig 7C IHC
		WT					SncaY39E/+						SncaS129D/+
str	12	112.242	87.7582	106.339	101.438	112.007	102.98	93.8954	112.667	97.76	98.1	97.93	93.2864	101.574	99.54	90.2348	100.842	91.2854
(intensity %)	24	90.8359	83.8755	90.1456	94.8646	97.4588	88.4845	80.5984	91.4064	94.4849	73.032	88.1008	79.3857	89.2857	85.3855	93.075
		WT					SncaY39E/+						SncaS129D/+
SnPc	12	1935	2085	1867	2370	2010	1965	1740	2140	1702	2190	2265	2208	1635	2190	1950	1875	1980
(total number)	24	1657	2025	1985	2020	1980	2062	2275	1890	1725	1695		1860	2003	2115	1912
